# Supplementary material for: Impact of TLR4 and MYD88 Genetic Variants on Disease Progression and Prognosis in Laryngeal Squamous Cell Carcinoma
Source: Int J Mol Sci. 2026 May 25;27(11):4760. doi: 10.3390/ijms27114760 (PMC13256836; doi:10.3390/ijms27114760)
Supplement: Supplementary file 1 [file ijms-27-04760-s001.zip]

Archive with 1 entries (1 files):
- ijms-4313012-supplementary.pdf
